# Supplementary material for: Integrated Single-Cell Virtual Knockout and Machine Learning Analyses Reveal a Protective Role of CKAP2 in Gastric Cancer
Source: Molecules. 2026 Jun 1;31(11):1901. doi: 10.3390/molecules31111901 (PMC13257747; doi:10.3390/molecules31111901)
Supplement: Supplementary file 1 [file molecules-31-01901-s001.zip]

Archive with 1 entries (1 files):
- molecules-4173226-supplementary.pdf
